# Supplementary material for: PerturbPlan: An analytical framework for designing Perturb-seq experiments
Source: bioRxiv. 2026 May 23:2026.05.22.727199. Preprint. [Version 1] doi: 10.64898/2026.05.22.727199 (PMC13228452; doi:10.64898/2026.05.22.727199)
Supplement: Supplement 2 [file media-2.xlsx]

## Sheet: fig1_f_equi_power_curve
minimum_fold_change	TPM_threshold	cells_per_target	num_captured_cells	sequenced_reads_per_cell	library_size	overall_power	library_cost	sequencing_cost	total_cost	minimum_cost	min_reads	max_reads	min_cells	max_cells	cost_precision
0.8	1	810.567	82069.9	458149	53597.1	0.798026	7058.02	37600.2	44658.2	24730.8	12082	536603	50	6362.45	247.308
0.8	1	810.567	82069.9	476615	53958.3	0.798963	7058.02	39115.8	46173.8	24730.8	12082	536603	50	6362.45	247.308
0.8	1	810.567	82069.9	495826	54305	0.799854	7058.02	40692.4	47750.5	24730.8	12082	536603	50	6362.45	247.308
0.8	1	810.567	82069.9	515812	54637.5	0.800701	7058.02	42332.6	49390.7	24730.8	12082	536603	50	6362.45	247.308
0.8	1	810.567	82069.9	536603	54955.9	0.801504	7058.02	44038.9	51097	24730.8	12082	536603	50	6362.45	247.308
0.8	1	847.7	85829.6	361440	51117.8	0.799093	7381.35	31022.3	38403.6	24730.8	12082	536603	50	6362.45	247.308
0.8	1	847.7	85829.6	376009	51568.6	0.800323	7381.35	32272.7	39654.1	24730.8	12082	536603	50	6362.45	247.308
0.8	1	847.7	85829.6	391165	52004.3	0.801497	7381.35	33573.5	40954.9	24730.8	12082	536603	50	6362.45	247.308
0.8	1	886.533	89761.5	285146	48101.5	0.798201	7719.49	25595.1	33314.6	24730.8	12082	536603	50	6362.45	247.308
0.8	1	886.533	89761.5	296639	48640.5	0.799778	7719.49	26626.8	34346.3	24730.8	12082	536603	50	6362.45	247.308
0.8	1	886.533	89761.5	308596	49165.3	0.801288	7719.49	27700	35419.5	24730.8	12082	536603	50	6362.45	247.308
0.8	1	927.146	93873.5	243456	45809.4	0.798941	8073.12	22854.1	30927.2	24730.8	12082	536603	50	6362.45	247.308
0.8	1	927.146	93873.5	253269	46402.1	0.800768	8073.12	23775.3	31848.4	24730.8	12082	536603	50	6362.45	247.308
0.8	1	969.618	98173.9	207862	43320.1	0.798617	8442.95	20406.6	28849.5	24730.8	12082	536603	50	6362.45	247.308
0.8	1	969.618	98173.9	216240	43959.1	0.800714	8442.95	21229.1	29672.1	24730.8	12082	536603	50	6362.45	247.308
0.8	1	1014.04	102671	184625	41344.6	0.799558	8829.73	18955.6	27785.4	24730.8	12082	536603	50	6362.45	247.308
0.8	1	1014.04	102671	192066	42012.2	0.801859	8829.73	19719.7	28549.4	24730.8	12082	536603	50	6362.45	247.308
0.8	1	1060.49	107375	163985	39295.7	0.799851	9234.22	17607.9	26842.1	24730.8	12082	536603	50	6362.45	247.308
0.8	1	1109.07	112294	145653	37193	0.799485	9657.24	16355.9	26013.1	24730.8	12082	536603	50	6362.45	247.308
0.8	1	1159.88	117438	129370	35057.2	0.798453	10099.6	15193	25292.6	24730.8	12082	536603	50	6362.45	247.308
0.8	1	1159.88	117438	134585	35771.5	0.801414	10099.6	15805.4	25905	24730.8	12082	536603	50	6362.45	247.308
0.8	1	1213.01	122818	119540	33625.4	0.799942	10562.3	14681.6	25243.9	24730.8	12082	536603	50	6362.45	247.308
0.8	1	1268.58	128444	110456	32194.4	0.80113	11046.2	14187.4	25233.6	24730.8	12082	536603	50	6362.45	247.308
0.8	1	1326.7	134328	98107.9	30062.4	0.798554	11552.2	13178.6	24730.8	24730.8	12082	536603	50	6362.45	247.308
0.8	1	1387.47	140482	90652.7	28658.9	0.799017	12081.4	12735	24816.4	24730.8	12082	536603	50	6362.45	247.308
0.8	1	1451.03	146917	83764	27275.7	0.799194	12634.9	12306.4	24941.2	24730.8	12082	536603	50	6362.45	247.308
0.8	1	1517.51	153647	77398.8	25917.6	0.79909	13213.7	11892.1	25105.8	24730.8	12082	536603	50	6362.45	247.308
0.8	1	1587.02	160686	71517.3	24588.8	0.798711	13819	11491.8	25310.8	24730.8	12082	536603	50	6362.45	247.308
0.8	1	1659.72	168047	66082.7	23293.2	0.798062	14452.1	11105	25557.1	24730.8	12082	536603	50	6362.45	247.308
0.8	1	1735.76	175745	63522.3	22658.9	0.801445	15114.1	11163.8	26277.9	24730.8	12082	536603	50	6362.45	247.308
0.8	1	1815.27	183796	58695.3	21418.9	0.800411	15806.5	10788	26594.5	24730.8	12082	536603	50	6362.45	247.308
0.8	1	1898.43	192216	54235	20219.3	0.799125	16530.6	10424.8	26955.4	24730.8	12082	536603	50	6362.45	247.308
0.8	1	2076.35	210231	48172	18500	0.800543	18079.8	10127.2	28207.1	24730.8	12082	536603	50	6362.45	247.308
0.8	1	2171.47	219861	44511.5	17409.2	0.798665	18908.1	9786.34	28694.4	24730.8	12082	536603	50	6362.45	247.308
0.8	1	2270.95	229933	42786.8	16880.8	0.801439	19774.3	9838.11	29612.4	24730.8	12082	536603	50	6362.45	247.308
0.8	1	2374.98	240467	39535.5	15858.3	0.799235	20680.1	9506.96	30187.1	24730.8	12082	536603	50	6362.45	247.308
0.8	1	2483.78	251482	38003.7	15364.4	0.801844	21627.5	9557.25	31184.7	24730.8	12082	536603	50	6362.45	247.308

## Sheet: fig1_f_equi_cost_curve
minimum_cost	min_reads	max_reads	min_cells	max_cells	cost_precision	cells_per_target	sequenced_reads_per_cell	num_captured_cells	library_cost	sequencing_cost	total_cost	cost_of_interest
24730.8	12082	536603	50	6362.45	247.308	2510.16	12082	254153	21857.2	3070.68	24927.9	24731
24730.8	12082	536603	50	6362.45	247.308	2390.24	15205.1	242012	20813	3679.8	24492.8	24731
24730.8	12082	536603	50	6362.45	247.308	2276.05	21466.5	230450	19818.7	4946.97	24765.7	24731
24730.8	12082	536603	50	6362.45	247.308	2167.32	25999.8	219441	18871.9	5705.43	24577.4	24731
24730.8	12082	536603	50	6362.45	247.308	2063.78	31490.4	208958	17970.4	6580.17	24550.6	24731
24730.8	12082	536603	50	6362.45	247.308	1965.19	38140.4	198976	17111.9	7589.02	24700.9	24731
24730.8	12082	536603	50	6362.45	247.308	1871.31	44458.2	189470	16294.4	8423.5	24717.9	24731
24730.8	12082	536603	50	6362.45	247.308	1781.91	49874.2	180419	15516	8998.25	24514.3	24731
24730.8	12082	536603	50	6362.45	247.308	1696.79	58135.7	171800	14774.8	9987.69	24762.5	24731
24730.8	12082	536603	50	6362.45	247.308	1615.73	65218	163593	14069	10669.2	24738.1	24731
24730.8	12082	536603	50	6362.45	247.308	1538.54	73163.1	155777	13396.9	11397.2	24794	24731
24730.8	12082	536603	50	6362.45	247.308	1465.04	82076.1	148336	12756.9	12174.8	24931.7	24731
24730.8	12082	536603	50	6362.45	247.308	1395.05	88613.5	141249	12147.4	12516.6	24664	24731
24730.8	12082	536603	50	6362.45	247.308	1328.41	99408.7	134501	11567.1	13370.6	24937.7	24731
24730.8	12082	536603	50	6362.45	247.308	1264.95	107327	128076	11014.5	13746	24760.5	24731
24730.8	12082	536603	50	6362.45	247.308	1204.52	115875	121958	10488.3	14131.9	24620.2	24731
24730.8	12082	536603	50	6362.45	247.308	1146.98	125105	116131	9987.3	14528.6	24515.9	24731
24730.8	12082	536603	50	6362.45	247.308	897.964	183522	90918.8	7819.02	16685.7	24504.7	24731
24730.8	12082	536603	50	6362.45	247.308	855.066	198140	86575.5	7445.49	17154.1	24599.6	24731
24730.8	12082	536603	50	6362.45	247.308	814.218	213922	82439.6	7089.8	17635.6	24725.4	24731
24730.8	12082	536603	50	6362.45	247.308	775.321	230961	78501.2	6751.11	18130.7	24881.8	24731
24730.8	12082	536603	50	6362.45	247.308	703.013	259098	71180	6121.48	18442.6	24564.1	24731
24730.8	12082	536603	50	6362.45	247.308	669.428	279735	67779.6	5829.05	18960.3	24789.4	24731
24730.8	12082	536603	50	6362.45	247.308	606.996	313813	61458.3	5285.42	19286.4	24571.8	24731
24730.8	12082	536603	50	6362.45	247.308	577.998	338808	58522.3	5032.92	19827.9	24860.8	24731
24730.8	12082	536603	50	6362.45	247.308	524.093	380083	53064.4	4563.54	20168.9	24732.4	24731
24730.8	12082	536603	50	6362.45	247.308	475.215	426387	48115.5	4137.93	20515.8	24653.7	24731
24730.8	12082	536603	50	6362.45	247.308	430.895	478331	43628.2	3752.02	20868.7	24620.7	24731
24730.8	12082	536603	50	6362.45	247.308	390.709	536603	39559.3	3402.1	21227.6	24629.7	24731

## Sheet: fig1_f_optimal_design
minimum_fold_change	TPM_threshold	cells_per_target	num_captured_cells	sequenced_reads_per_cell	library_size	overall_power	library_cost	sequencing_cost	total_cost	minimum_cost	min_reads	max_reads	min_cells	max_cells	cost_precision
0.8	1	1326.7	134328	98107.9	30062.4	0.798554	11552.2	13178.6	24730.8	24730.8	12082	536603	50	6362.45	247.308

## Sheet: fig3_a_sim_benchmark
method	avg_duration_scaled
PerturbPlan	1.43154
Simulation	32843375

## Sheet: fig3_b_read_umi_valid
library_size	reads_per_cell	assay
327.671	329.041	10x
417.023	419.289	10x
530.67	534.29	10x
674.968	680.832	10x
858.134	867.567	10x
1090.16	1105.52	10x
1384.02	1408.74	10x
1755.11	1795.12	10x
2223.06	2287.47	10x
2810.96	2914.87	10x
3547.77	3714.34	10x
4466.32	4733.09	10x
5604.82	6031.26	10x
7007.58	7685.49	10x
8719.26	9793.43	10x
10788.7	12479.5	10x
13258.5	15902.3	10x
16159.5	20264	10x
19509.5	25821.8	10x
23294.4	32904.1	10x
241.073	241.9	Gasperini
306.899	308.247	Gasperini
390.624	392.792	Gasperini
496.994	500.525	Gasperini
632.097	637.807	Gasperini
803.476	812.741	Gasperini
1020.66	1035.66	Gasperini
1295.46	1319.71	Gasperini
1642.47	1681.67	Gasperini
2079.58	2142.91	Gasperini
2628.53	2730.66	Gasperini
3315.35	3479.61	Gasperini
4170.21	4433.99	Gasperini
5227.85	5650.12	Gasperini
6526.68	7199.8	Gasperini
8106.01	9174.53	Gasperini
10004.2	11690.9	Gasperini
12252.8	14897.4	Gasperini
14871.2	18983.4	Gasperini
17856.2	24190	Gasperini

## Sheet: fig3_c_Gasperini_valid
num_total_cells	num_trt_cells	reads_per_cell	tail_type	power	power_method
37888	217	13270	Lower effect variability	0.366927	PerturbPlan (min_FC)
37888	217	13270	Lower effect variability	0.554643	Downsampling
37888	217	13270	Lower effect variability	0.450464	PerturbPlan (median_fc)
37888	217	13270	Lower effect variability	0.554643	Downsampling
37888	232	13270	Higher effect variability	0.55721	PerturbPlan (min_FC)
37888	232	13270	Higher effect variability	0.787606	Downsampling
37888	232	13270	Higher effect variability	0.788963	PerturbPlan (median_fc)
37888	232	13270	Higher effect variability	0.787606	Downsampling
37888	217	4423	Lower effect variability	0.146712	PerturbPlan (min_FC)
37888	217	4423	Lower effect variability	0.296786	Downsampling
37888	217	4423	Lower effect variability	0.197021	PerturbPlan (median_fc)
37888	217	4423	Lower effect variability	0.296786	Downsampling
37888	232	4423	Higher effect variability	0.289347	PerturbPlan (min_FC)
37888	232	4423	Higher effect variability	0.515493	Downsampling
37888	232	4423	Higher effect variability	0.454135	PerturbPlan (median_fc)
37888	232	4423	Higher effect variability	0.515493	Downsampling
37888	217	6389	Lower effect variability	0.214349	PerturbPlan (min_FC)
37888	217	6389	Lower effect variability	0.360357	Downsampling
37888	217	6389	Lower effect variability	0.269639	PerturbPlan (median_fc)
37888	217	6389	Lower effect variability	0.360357	Downsampling
37888	232	6389	Higher effect variability	0.364516	PerturbPlan (min_FC)
37888	232	6389	Higher effect variability	0.618873	Downsampling
37888	232	6389	Higher effect variability	0.570964	PerturbPlan (median_fc)
37888	232	6389	Higher effect variability	0.618873	Downsampling
37888	217	8355	Lower effect variability	0.266683	PerturbPlan (min_FC)
37888	217	8355	Lower effect variability	0.435357	Downsampling
37888	217	8355	Lower effect variability	0.325684	PerturbPlan (median_fc)
37888	217	8355	Lower effect variability	0.435357	Downsampling
37888	232	8355	Higher effect variability	0.430992	PerturbPlan (min_FC)
37888	232	8355	Higher effect variability	0.689225	Downsampling
37888	232	8355	Higher effect variability	0.657801	PerturbPlan (median_fc)
37888	232	8355	Higher effect variability	0.689225	Downsampling
37888	217	10321	Lower effect variability	0.309819	PerturbPlan (min_FC)
37888	217	10321	Lower effect variability	0.49	Downsampling
37888	217	10321	Lower effect variability	0.377128	PerturbPlan (median_fc)
37888	217	10321	Lower effect variability	0.49	Downsampling
37888	232	10321	Higher effect variability	0.487877	PerturbPlan (min_FC)
37888	232	10321	Higher effect variability	0.742817	Downsampling
37888	232	10321	Higher effect variability	0.722091	PerturbPlan (median_fc)
37888	232	10321	Higher effect variability	0.742817	Downsampling
37888	217	12287	Lower effect variability	0.348547	PerturbPlan (min_FC)
37888	217	12287	Lower effect variability	0.546071	Downsampling
37888	217	12287	Lower effect variability	0.426647	PerturbPlan (median_fc)
37888	217	12287	Lower effect variability	0.546071	Downsampling
37888	232	12287	Higher effect variability	0.536008	PerturbPlan (min_FC)
37888	232	12287	Higher effect variability	0.778099	Downsampling
37888	232	12287	Higher effect variability	0.769837	PerturbPlan (median_fc)
37888	232	12287	Higher effect variability	0.778099	Downsampling
37888	217	14253	Lower effect variability	0.384779	PerturbPlan (min_FC)
37888	217	14253	Lower effect variability	0.591071	Downsampling
37888	217	14253	Lower effect variability	0.47342	PerturbPlan (median_fc)
37888	217	14253	Lower effect variability	0.591071	Downsampling
37888	232	14253	Higher effect variability	0.576729	PerturbPlan (min_FC)
37888	232	14253	Higher effect variability	0.802606	Downsampling
37888	232	14253	Higher effect variability	0.805542	PerturbPlan (median_fc)
37888	232	14253	Higher effect variability	0.802606	Downsampling
37888	217	16219	Lower effect variability	0.418948	PerturbPlan (min_FC)
37888	217	16219	Lower effect variability	0.610357	Downsampling
37888	217	16219	Lower effect variability	0.516187	PerturbPlan (median_fc)
37888	217	16219	Lower effect variability	0.610357	Downsampling
37888	232	16219	Higher effect variability	0.611315	PerturbPlan (min_FC)
37888	232	16219	Higher effect variability	0.816901	Downsampling
37888	232	16219	Higher effect variability	0.832524	PerturbPlan (median_fc)
37888	232	16219	Higher effect variability	0.816901	Downsampling
37888	217	18185	Lower effect variability	0.450948	PerturbPlan (min_FC)
37888	217	18185	Lower effect variability	0.650714	Downsampling
37888	217	18185	Lower effect variability	0.554259	PerturbPlan (median_fc)
37888	217	18185	Lower effect variability	0.650714	Downsampling
37888	232	18185	Higher effect variability	0.640835	PerturbPlan (min_FC)
37888	232	18185	Higher effect variability	0.835563	Downsampling
37888	232	18185	Higher effect variability	0.853178	PerturbPlan (median_fc)
37888	232	18185	Higher effect variability	0.835563	Downsampling
37888	217	20151	Lower effect variability	0.480583	PerturbPlan (min_FC)
37888	217	20151	Lower effect variability	0.666429	Downsampling
37888	217	20151	Lower effect variability	0.587565	PerturbPlan (median_fc)
37888	217	20151	Lower effect variability	0.666429	Downsampling
37888	232	20151	Higher effect variability	0.666158	PerturbPlan (min_FC)
37888	232	20151	Higher effect variability	0.846268	Downsampling
37888	232	20151	Higher effect variability	0.869213	PerturbPlan (median_fc)
37888	232	20151	Higher effect variability	0.846268	Downsampling
37888	217	22117	Lower effect variability	0.507743	PerturbPlan (min_FC)
37888	217	22117	Lower effect variability	0.694286	Downsampling
37888	217	22117	Lower effect variability	0.616431	PerturbPlan (median_fc)
37888	217	22117	Lower effect variability	0.694286	Downsampling
37888	232	22117	Higher effect variability	0.687986	PerturbPlan (min_FC)
37888	232	22117	Higher effect variability	0.855352	Downsampling
37888	232	22117	Higher effect variability	0.881844	PerturbPlan (median_fc)
37888	232	22117	Higher effect variability	0.855352	Downsampling

## Sheet: fig3_d_Ray_valid
num_total_cells	num_trt_cells	reads_per_cell	tail_type	power	power_method
76410	410	25473	Lower effect variability	0.739932	PerturbPlan (min_FC)
76410	410	25473	Lower effect variability	0.856579	Downsampling
76410	410	25473	Lower effect variability	0.803132	PerturbPlan (median_fc)
76410	410	25473	Lower effect variability	0.856579	Downsampling
76410	408	25473	Higher effect variability	0.77462	PerturbPlan (min_FC)
76410	408	25473	Higher effect variability	0.896029	Downsampling
76410	408	25473	Higher effect variability	0.876329	PerturbPlan (median_fc)
76410	408	25473	Higher effect variability	0.896029	Downsampling
76410	410	255	Lower effect variability	0.18533	PerturbPlan (min_FC)
76410	410	255	Lower effect variability	0.285526	Downsampling
76410	410	255	Lower effect variability	0.230864	PerturbPlan (median_fc)
76410	410	255	Lower effect variability	0.285526	Downsampling
76410	408	255	Higher effect variability	0.252341	PerturbPlan (min_FC)
76410	408	255	Higher effect variability	0.438382	Downsampling
76410	408	255	Higher effect variability	0.357154	PerturbPlan (median_fc)
76410	408	255	Higher effect variability	0.438382	Downsampling
76410	410	425	Lower effect variability	0.267865	PerturbPlan (min_FC)
76410	410	425	Lower effect variability	0.334474	Downsampling
76410	410	425	Lower effect variability	0.326804	PerturbPlan (median_fc)
76410	410	425	Lower effect variability	0.334474	Downsampling
76410	408	425	Higher effect variability	0.340193	PerturbPlan (min_FC)
76410	408	425	Higher effect variability	0.499706	Downsampling
76410	408	425	Higher effect variability	0.460055	PerturbPlan (median_fc)
76410	408	425	Higher effect variability	0.499706	Downsampling
76410	410	709	Lower effect variability	0.359808	PerturbPlan (min_FC)
76410	410	709	Lower effect variability	0.389737	Downsampling
76410	410	709	Lower effect variability	0.42947	PerturbPlan (median_fc)
76410	410	709	Lower effect variability	0.389737	Downsampling
76410	408	709	Higher effect variability	0.429895	PerturbPlan (min_FC)
76410	408	709	Higher effect variability	0.562206	Downsampling
76410	408	709	Higher effect variability	0.561453	PerturbPlan (median_fc)
76410	408	709	Higher effect variability	0.562206	Downsampling
76410	410	1182	Lower effect variability	0.451841	PerturbPlan (min_FC)
76410	410	1182	Lower effect variability	0.475789	Downsampling
76410	410	1182	Lower effect variability	0.528387	PerturbPlan (median_fc)
76410	410	1182	Lower effect variability	0.475789	Downsampling
76410	408	1182	Higher effect variability	0.515404	PerturbPlan (min_FC)
76410	408	1182	Higher effect variability	0.632794	Downsampling
76410	408	1182	Higher effect variability	0.652404	PerturbPlan (median_fc)
76410	408	1182	Higher effect variability	0.632794	Downsampling
76410	410	1972	Lower effect variability	0.535013	PerturbPlan (min_FC)
76410	410	1972	Lower effect variability	0.571579	Downsampling
76410	410	1972	Lower effect variability	0.613686	PerturbPlan (median_fc)
76410	410	1972	Lower effect variability	0.571579	Downsampling
76410	408	1972	Higher effect variability	0.590416	PerturbPlan (min_FC)
76410	408	1972	Higher effect variability	0.698676	Downsampling
76410	408	1972	Higher effect variability	0.726192	PerturbPlan (median_fc)
76410	408	1972	Higher effect variability	0.698676	Downsampling
76410	410	3290	Lower effect variability	0.603073	PerturbPlan (min_FC)
76410	410	3290	Lower effect variability	0.662895	Downsampling
76410	410	3290	Lower effect variability	0.680079	PerturbPlan (median_fc)
76410	410	3290	Lower effect variability	0.662895	Downsampling
76410	408	3290	Higher effect variability	0.651261	PerturbPlan (min_FC)
76410	408	3290	Higher effect variability	0.765147	Downsampling
76410	408	3290	Higher effect variability	0.780787	PerturbPlan (median_fc)
76410	408	3290	Higher effect variability	0.765147	Downsampling
76410	410	5488	Lower effect variability	0.654916	PerturbPlan (min_FC)
76410	410	5488	Lower effect variability	0.748158	Downsampling
76410	410	5488	Lower effect variability	0.728358	PerturbPlan (median_fc)
76410	410	5488	Lower effect variability	0.748158	Downsampling
76410	408	5488	Higher effect variability	0.697747	PerturbPlan (min_FC)
76410	408	5488	Higher effect variability	0.823676	Downsampling
76410	408	5488	Higher effect variability	0.818931	PerturbPlan (median_fc)
76410	408	5488	Higher effect variability	0.823676	Downsampling
76410	410	9155	Lower effect variability	0.692847	PerturbPlan (min_FC)
76410	410	9155	Lower effect variability	0.795526	Downsampling
76410	410	9155	Lower effect variability	0.762364	PerturbPlan (median_fc)
76410	410	9155	Lower effect variability	0.795526	Downsampling
76410	408	9155	Higher effect variability	0.73194	PerturbPlan (min_FC)
76410	408	9155	Higher effect variability	0.857794	Downsampling
76410	408	9155	Higher effect variability	0.845149	PerturbPlan (median_fc)
76410	408	9155	Higher effect variability	0.857794	Downsampling
76410	410	15271	Lower effect variability	0.720174	PerturbPlan (min_FC)
76410	410	15271	Lower effect variability	0.836579	Downsampling
76410	410	15271	Lower effect variability	0.786204	PerturbPlan (median_fc)
76410	410	15271	Lower effect variability	0.836579	Downsampling
76410	408	15271	Higher effect variability	0.756677	PerturbPlan (min_FC)
76410	408	15271	Higher effect variability	0.884559	Downsampling
76410	408	15271	Higher effect variability	0.863369	PerturbPlan (median_fc)
76410	408	15271	Higher effect variability	0.884559	Downsampling

## Sheet: fig4_b_power_vs_tpm
minimum_fold_change	TPM_threshold	cells_per_target	num_captured_cells	sequenced_reads_per_cell	library_size	overall_power	assay
0.75	1	954	47333.1	85227	33695	0.801164	Morris
0.75	1.07227	954	47333.1	85227	33695	0.804152	Morris
0.75	1.14976	954	47333.1	85227	33695	0.817909	Morris
0.75	1.23285	954	47333.1	85227	33695	0.818312	Morris
0.75	1.32194	954	47333.1	85227	33695	0.817197	Morris
0.75	1.41747	954	47333.1	85227	33695	0.817587	Morris
0.75	1.51991	954	47333.1	85227	33695	0.823377	Morris
0.75	1.62975	954	47333.1	85227	33695	0.816948	Morris
0.75	1.74753	954	47333.1	85227	33695	0.817822	Morris
0.75	1.87382	954	47333.1	85227	33695	0.830937	Morris
0.75	2.00923	954	47333.1	85227	33695	0.832341	Morris
0.75	2.15443	954	47333.1	85227	33695	0.829255	Morris
0.75	2.31013	954	47333.1	85227	33695	0.843916	Morris
0.75	2.47708	954	47333.1	85227	33695	0.829672	Morris
0.75	2.65609	954	47333.1	85227	33695	0.839384	Morris
0.75	2.84804	954	47333.1	85227	33695	0.837719	Morris
0.75	3.05386	954	47333.1	85227	33695	0.845977	Morris
0.75	3.27455	954	47333.1	85227	33695	0.853435	Morris
0.75	3.51119	954	47333.1	85227	33695	0.856753	Morris
0.75	3.76494	954	47333.1	85227	33695	0.861275	Morris
0.75	4.03702	954	47333.1	85227	33695	0.865577	Morris
0.75	4.32876	954	47333.1	85227	33695	0.868366	Morris
0.75	4.64159	954	47333.1	85227	33695	0.884391	Morris
0.75	4.97702	954	47333.1	85227	33695	0.874571	Morris
0.75	5.3367	954	47333.1	85227	33695	0.880583	Morris
0.75	5.72237	954	47333.1	85227	33695	0.890078	Morris
0.75	6.13591	954	47333.1	85227	33695	0.891341	Morris
0.75	6.57933	954	47333.1	85227	33695	0.888978	Morris
0.75	7.0548	954	47333.1	85227	33695	0.906587	Morris
0.75	7.56463	954	47333.1	85227	33695	0.899316	Morris
0.75	8.11131	954	47333.1	85227	33695	0.902833	Morris
0.75	8.69749	954	47333.1	85227	33695	0.911593	Morris
0.75	9.32603	954	47333.1	85227	33695	0.903561	Morris
0.75	10	954	47333.1	85227	33695	0.915056	Morris
0.75	10.7227	954	47333.1	85227	33695	0.918072	Morris
0.75	11.4976	954	47333.1	85227	33695	0.923054	Morris
0.75	12.3285	954	47333.1	85227	33695	0.928765	Morris
0.75	13.2194	954	47333.1	85227	33695	0.930368	Morris
0.75	14.1747	954	47333.1	85227	33695	0.940776	Morris
0.75	15.1991	954	47333.1	85227	33695	0.940489	Morris
0.75	16.2975	954	47333.1	85227	33695	0.939452	Morris
0.75	17.4753	954	47333.1	85227	33695	0.951539	Morris
0.75	18.7382	954	47333.1	85227	33695	0.948427	Morris
0.75	20.0923	954	47333.1	85227	33695	0.946886	Morris
0.75	21.5443	954	47333.1	85227	33695	0.954624	Morris
0.75	23.1013	954	47333.1	85227	33695	0.948787	Morris
0.75	24.7708	954	47333.1	85227	33695	0.952892	Morris
0.75	26.5609	954	47333.1	85227	33695	0.943725	Morris
0.75	28.4804	954	47333.1	85227	33695	0.958879	Morris
0.75	30.5386	954	47333.1	85227	33695	0.958798	Morris
0.75	32.7455	954	47333.1	85227	33695	0.963735	Morris
0.75	35.1119	954	47333.1	85227	33695	0.962241	Morris
0.75	37.6494	954	47333.1	85227	33695	0.966498	Morris
0.75	40.3702	954	47333.1	85227	33695	0.967448	Morris
0.75	43.2876	954	47333.1	85227	33695	0.979807	Morris
0.75	46.4159	954	47333.1	85227	33695	0.966355	Morris
0.75	49.7702	954	47333.1	85227	33695	0.96937	Morris
0.75	53.367	954	47333.1	85227	33695	0.971527	Morris
0.75	57.2237	954	47333.1	85227	33695	0.976347	Morris
0.75	61.3591	954	47333.1	85227	33695	0.974826	Morris
0.75	65.7933	954	47333.1	85227	33695	0.978095	Morris
0.75	70.548	954	47333.1	85227	33695	0.96391	Morris
0.75	75.6463	954	47333.1	85227	33695	0.9793	Morris
0.75	81.1131	954	47333.1	85227	33695	0.972284	Morris
0.75	86.9749	954	47333.1	85227	33695	0.983236	Morris
0.75	93.2603	954	47333.1	85227	33695	0.97842	Morris
0.75	100	954	47333.1	85227	33695	0.977899	Morris
0.75	107.227	954	47333.1	85227	33695	0.985657	Morris
0.75	114.976	954	47333.1	85227	33695	0.967444	Morris
0.75	123.285	954	47333.1	85227	33695	0.976554	Morris
0.75	132.194	954	47333.1	85227	33695	0.984066	Morris
0.75	141.747	954	47333.1	85227	33695	0.981118	Morris
0.75	151.991	954	47333.1	85227	33695	0.984292	Morris
0.75	162.975	954	47333.1	85227	33695	0.988264	Morris
0.75	174.753	954	47333.1	85227	33695	0.977548	Morris
0.75	187.382	954	47333.1	85227	33695	0.972081	Morris
0.75	200.923	954	47333.1	85227	33695	0.984162	Morris
0.75	215.443	954	47333.1	85227	33695	0.985983	Morris
0.75	231.013	954	47333.1	85227	33695	0.970763	Morris
0.75	247.708	954	47333.1	85227	33695	0.982495	Morris
0.75	265.609	954	47333.1	85227	33695	0.99457	Morris
0.75	284.804	954	47333.1	85227	33695	0.974521	Morris
0.75	305.386	954	47333.1	85227	33695	0.999385	Morris
0.75	327.455	954	47333.1	85227	33695	0.985669	Morris
0.75	351.119	954	47333.1	85227	33695	0.992684	Morris
0.75	376.494	954	47333.1	85227	33695	0.985715	Morris
0.75	403.702	954	47333.1	85227	33695	0.984586	Morris
0.75	432.876	954	47333.1	85227	33695	0.97567	Morris
0.75	464.159	954	47333.1	85227	33695	0.955945	Morris
0.75	497.702	954	47333.1	85227	33695	0.984524	Morris
0.75	533.67	954	47333.1	85227	33695	0.989582	Morris
0.75	572.237	954	47333.1	85227	33695	0.9726	Morris
0.75	613.591	954	47333.1	85227	33695	0.973847	Morris
0.75	657.933	954	47333.1	85227	33695	0.970626	Morris
0.75	705.48	954	47333.1	85227	33695	0.95023	Morris
0.75	756.463	954	47333.1	85227	33695	0.979989	Morris
0.75	811.131	954	47333.1	85227	33695	0.965532	Morris
0.75	869.749	954	47333.1	85227	33695	0.99999	Morris
0.75	932.603	954	47333.1	85227	33695	0.992548	Morris
0.75	1000	954	47333.1	85227	33695	0.977025	Morris
0.75	1	951	208184	48295	23757.9	0.657876	Gasperini
0.75	1.07227	951	208184	48295	23757.9	0.669698	Gasperini
0.75	1.14976	951	208184	48295	23757.9	0.676701	Gasperini
0.75	1.23285	951	208184	48295	23757.9	0.667947	Gasperini
0.75	1.32194	951	208184	48295	23757.9	0.673508	Gasperini
0.75	1.41747	951	208184	48295	23757.9	0.68381	Gasperini
0.75	1.51991	951	208184	48295	23757.9	0.688465	Gasperini
0.75	1.62975	951	208184	48295	23757.9	0.698743	Gasperini
0.75	1.74753	951	208184	48295	23757.9	0.689336	Gasperini
0.75	1.87382	951	208184	48295	23757.9	0.687121	Gasperini
0.75	2.00923	951	208184	48295	23757.9	0.697451	Gasperini
0.75	2.15443	951	208184	48295	23757.9	0.707034	Gasperini
0.75	2.31013	951	208184	48295	23757.9	0.703228	Gasperini
0.75	2.47708	951	208184	48295	23757.9	0.721343	Gasperini
0.75	2.65609	951	208184	48295	23757.9	0.724602	Gasperini
0.75	2.84804	951	208184	48295	23757.9	0.727713	Gasperini
0.75	3.05386	951	208184	48295	23757.9	0.74776	Gasperini
0.75	3.27455	951	208184	48295	23757.9	0.734631	Gasperini
0.75	3.51119	951	208184	48295	23757.9	0.763529	Gasperini
0.75	3.76494	951	208184	48295	23757.9	0.752891	Gasperini
0.75	4.03702	951	208184	48295	23757.9	0.767091	Gasperini
0.75	4.32876	951	208184	48295	23757.9	0.761961	Gasperini
0.75	4.64159	951	208184	48295	23757.9	0.775668	Gasperini
0.75	4.97702	951	208184	48295	23757.9	0.777164	Gasperini
0.75	5.3367	951	208184	48295	23757.9	0.793985	Gasperini
0.75	5.72237	951	208184	48295	23757.9	0.787019	Gasperini
0.75	6.13591	951	208184	48295	23757.9	0.796211	Gasperini
0.75	6.57933	951	208184	48295	23757.9	0.793885	Gasperini
0.75	7.0548	951	208184	48295	23757.9	0.795606	Gasperini
0.75	7.56463	951	208184	48295	23757.9	0.81253	Gasperini
0.75	8.11131	951	208184	48295	23757.9	0.815276	Gasperini
0.75	8.69749	951	208184	48295	23757.9	0.834008	Gasperini
0.75	9.32603	951	208184	48295	23757.9	0.830331	Gasperini
0.75	10	951	208184	48295	23757.9	0.83869	Gasperini
0.75	10.7227	951	208184	48295	23757.9	0.848575	Gasperini
0.75	11.4976	951	208184	48295	23757.9	0.857781	Gasperini
0.75	12.3285	951	208184	48295	23757.9	0.860847	Gasperini
0.75	13.2194	951	208184	48295	23757.9	0.860318	Gasperini
0.75	14.1747	951	208184	48295	23757.9	0.874526	Gasperini
0.75	15.1991	951	208184	48295	23757.9	0.867325	Gasperini
0.75	16.2975	951	208184	48295	23757.9	0.876194	Gasperini
0.75	17.4753	951	208184	48295	23757.9	0.882883	Gasperini
0.75	18.7382	951	208184	48295	23757.9	0.885259	Gasperini
0.75	20.0923	951	208184	48295	23757.9	0.900628	Gasperini
0.75	21.5443	951	208184	48295	23757.9	0.907108	Gasperini
0.75	23.1013	951	208184	48295	23757.9	0.901832	Gasperini
0.75	24.7708	951	208184	48295	23757.9	0.910824	Gasperini
0.75	26.5609	951	208184	48295	23757.9	0.918157	Gasperini
0.75	28.4804	951	208184	48295	23757.9	0.904373	Gasperini
0.75	30.5386	951	208184	48295	23757.9	0.919876	Gasperini
0.75	32.7455	951	208184	48295	23757.9	0.915702	Gasperini
0.75	35.1119	951	208184	48295	23757.9	0.919182	Gasperini
0.75	37.6494	951	208184	48295	23757.9	0.930395	Gasperini
0.75	40.3702	951	208184	48295	23757.9	0.930878	Gasperini
0.75	43.2876	951	208184	48295	23757.9	0.936478	Gasperini
0.75	46.4159	951	208184	48295	23757.9	0.931236	Gasperini
0.75	49.7702	951	208184	48295	23757.9	0.918686	Gasperini
0.75	53.367	951	208184	48295	23757.9	0.931879	Gasperini
0.75	57.2237	951	208184	48295	23757.9	0.93775	Gasperini
0.75	61.3591	951	208184	48295	23757.9	0.930293	Gasperini
0.75	65.7933	951	208184	48295	23757.9	0.943702	Gasperini
0.75	70.548	951	208184	48295	23757.9	0.952579	Gasperini
0.75	75.6463	951	208184	48295	23757.9	0.958046	Gasperini
0.75	81.1131	951	208184	48295	23757.9	0.957284	Gasperini
0.75	86.9749	951	208184	48295	23757.9	0.963511	Gasperini
0.75	93.2603	951	208184	48295	23757.9	0.94629	Gasperini
0.75	100	951	208184	48295	23757.9	0.94622	Gasperini
0.75	107.227	951	208184	48295	23757.9	0.965592	Gasperini
0.75	114.976	951	208184	48295	23757.9	0.936043	Gasperini
0.75	123.285	951	208184	48295	23757.9	0.964214	Gasperini
0.75	132.194	951	208184	48295	23757.9	0.943832	Gasperini
0.75	141.747	951	208184	48295	23757.9	0.976578	Gasperini
0.75	151.991	951	208184	48295	23757.9	0.967191	Gasperini
0.75	162.975	951	208184	48295	23757.9	0.955029	Gasperini
0.75	174.753	951	208184	48295	23757.9	0.961153	Gasperini
0.75	187.382	951	208184	48295	23757.9	0.979277	Gasperini
0.75	200.923	951	208184	48295	23757.9	0.98346	Gasperini
0.75	215.443	951	208184	48295	23757.9	0.957565	Gasperini
0.75	231.013	951	208184	48295	23757.9	0.94455	Gasperini
0.75	247.708	951	208184	48295	23757.9	0.947132	Gasperini
0.75	265.609	951	208184	48295	23757.9	0.963664	Gasperini
0.75	284.804	951	208184	48295	23757.9	0.971545	Gasperini
0.75	305.386	951	208184	48295	23757.9	0.938785	Gasperini
0.75	327.455	951	208184	48295	23757.9	0.978077	Gasperini
0.75	351.119	951	208184	48295	23757.9	0.940327	Gasperini
0.75	376.494	951	208184	48295	23757.9	0.947474	Gasperini
0.75	403.702	951	208184	48295	23757.9	0.977367	Gasperini
0.75	432.876	951	208184	48295	23757.9	0.953565	Gasperini
0.75	464.159	951	208184	48295	23757.9	0.954198	Gasperini
0.75	497.702	951	208184	48295	23757.9	0.995288	Gasperini
0.75	533.67	951	208184	48295	23757.9	0.967128	Gasperini
0.75	572.237	951	208184	48295	23757.9	0.967201	Gasperini
0.75	613.591	951	208184	48295	23757.9	0.997642	Gasperini
0.75	657.933	951	208184	48295	23757.9	0.9206	Gasperini
0.75	705.48	951	208184	48295	23757.9	0.93805	Gasperini
0.75	756.463	951	208184	48295	23757.9	0.999606	Gasperini
0.75	811.131	951	208184	48295	23757.9	0.944691	Gasperini
0.75	869.749	951	208184	48295	23757.9	0.999996	Gasperini
0.75	932.603	951	208184	48295	23757.9	0.956337	Gasperini
0.75	1000	951	208184	48295	23757.9	0.95367	Gasperini
0.75	1	190	1985880	23150	13554.7	0.253014	Replogle
0.75	1.07227	190	1985880	23150	13554.7	0.258616	Replogle
0.75	1.14976	190	1985880	23150	13554.7	0.254383	Replogle
0.75	1.23285	190	1985880	23150	13554.7	0.230596	Replogle
0.75	1.32194	190	1985880	23150	13554.7	0.242265	Replogle
0.75	1.41747	190	1985880	23150	13554.7	0.258825	Replogle
0.75	1.51991	190	1985880	23150	13554.7	0.268311	Replogle
0.75	1.62975	190	1985880	23150	13554.7	0.252386	Replogle
0.75	1.74753	190	1985880	23150	13554.7	0.269112	Replogle
0.75	1.87382	190	1985880	23150	13554.7	0.246484	Replogle
0.75	2.00923	190	1985880	23150	13554.7	0.258103	Replogle
0.75	2.15443	190	1985880	23150	13554.7	0.260705	Replogle
0.75	2.31013	190	1985880	23150	13554.7	0.251516	Replogle
0.75	2.47708	190	1985880	23150	13554.7	0.251413	Replogle
0.75	2.65609	190	1985880	23150	13554.7	0.257696	Replogle
0.75	2.84804	190	1985880	23150	13554.7	0.252024	Replogle
0.75	3.05386	190	1985880	23150	13554.7	0.259743	Replogle
0.75	3.27455	190	1985880	23150	13554.7	0.256498	Replogle
0.75	3.51119	190	1985880	23150	13554.7	0.259778	Replogle
0.75	3.76494	190	1985880	23150	13554.7	0.256279	Replogle
0.75	4.03702	190	1985880	23150	13554.7	0.265557	Replogle
0.75	4.32876	190	1985880	23150	13554.7	0.25484	Replogle
0.75	4.64159	190	1985880	23150	13554.7	0.27297	Replogle
0.75	4.97702	190	1985880	23150	13554.7	0.253797	Replogle
0.75	5.3367	190	1985880	23150	13554.7	0.250116	Replogle
0.75	5.72237	190	1985880	23150	13554.7	0.261443	Replogle
0.75	6.13591	190	1985880	23150	13554.7	0.25908	Replogle
0.75	6.57933	190	1985880	23150	13554.7	0.255059	Replogle
0.75	7.0548	190	1985880	23150	13554.7	0.258674	Replogle
0.75	7.56463	190	1985880	23150	13554.7	0.259742	Replogle
0.75	8.11131	190	1985880	23150	13554.7	0.263101	Replogle
0.75	8.69749	190	1985880	23150	13554.7	0.262201	Replogle
0.75	9.32603	190	1985880	23150	13554.7	0.257146	Replogle
0.75	10	190	1985880	23150	13554.7	0.248557	Replogle
0.75	10.7227	190	1985880	23150	13554.7	0.252863	Replogle
0.75	11.4976	190	1985880	23150	13554.7	0.248405	Replogle
0.75	12.3285	190	1985880	23150	13554.7	0.254557	Replogle
0.75	13.2194	190	1985880	23150	13554.7	0.24962	Replogle
0.75	14.1747	190	1985880	23150	13554.7	0.27439	Replogle
0.75	15.1991	190	1985880	23150	13554.7	0.277096	Replogle
0.75	16.2975	190	1985880	23150	13554.7	0.278065	Replogle
0.75	17.4753	190	1985880	23150	13554.7	0.28542	Replogle
0.75	18.7382	190	1985880	23150	13554.7	0.305016	Replogle
0.75	20.0923	190	1985880	23150	13554.7	0.303828	Replogle
0.75	21.5443	190	1985880	23150	13554.7	0.31846	Replogle
0.75	23.1013	190	1985880	23150	13554.7	0.321907	Replogle
0.75	24.7708	190	1985880	23150	13554.7	0.323382	Replogle
0.75	26.5609	190	1985880	23150	13554.7	0.338474	Replogle
0.75	28.4804	190	1985880	23150	13554.7	0.33667	Replogle
0.75	30.5386	190	1985880	23150	13554.7	0.330957	Replogle
0.75	32.7455	190	1985880	23150	13554.7	0.36021	Replogle
0.75	35.1119	190	1985880	23150	13554.7	0.371473	Replogle
0.75	37.6494	190	1985880	23150	13554.7	0.380406	Replogle
0.75	40.3702	190	1985880	23150	13554.7	0.391159	Replogle
0.75	43.2876	190	1985880	23150	13554.7	0.401434	Replogle
0.75	46.4159	190	1985880	23150	13554.7	0.438014	Replogle
0.75	49.7702	190	1985880	23150	13554.7	0.423428	Replogle
0.75	53.367	190	1985880	23150	13554.7	0.449479	Replogle
0.75	57.2237	190	1985880	23150	13554.7	0.47214	Replogle
0.75	61.3591	190	1985880	23150	13554.7	0.487523	Replogle
0.75	65.7933	190	1985880	23150	13554.7	0.497114	Replogle
0.75	70.548	190	1985880	23150	13554.7	0.527355	Replogle
0.75	75.6463	190	1985880	23150	13554.7	0.522437	Replogle
0.75	81.1131	190	1985880	23150	13554.7	0.57455	Replogle
0.75	86.9749	190	1985880	23150	13554.7	0.526363	Replogle
0.75	93.2603	190	1985880	23150	13554.7	0.582688	Replogle
0.75	100	190	1985880	23150	13554.7	0.548928	Replogle
0.75	107.227	190	1985880	23150	13554.7	0.577371	Replogle
0.75	114.976	190	1985880	23150	13554.7	0.613618	Replogle
0.75	123.285	190	1985880	23150	13554.7	0.592328	Replogle
0.75	132.194	190	1985880	23150	13554.7	0.618417	Replogle
0.75	141.747	190	1985880	23150	13554.7	0.635383	Replogle
0.75	151.991	190	1985880	23150	13554.7	0.644619	Replogle
0.75	162.975	190	1985880	23150	13554.7	0.622704	Replogle
0.75	174.753	190	1985880	23150	13554.7	0.642175	Replogle
0.75	187.382	190	1985880	23150	13554.7	0.659378	Replogle
0.75	200.923	190	1985880	23150	13554.7	0.688281	Replogle
0.75	215.443	190	1985880	23150	13554.7	0.65078	Replogle
0.75	231.013	190	1985880	23150	13554.7	0.703518	Replogle
0.75	247.708	190	1985880	23150	13554.7	0.730674	Replogle
0.75	265.609	190	1985880	23150	13554.7	0.701822	Replogle
0.75	284.804	190	1985880	23150	13554.7	0.675531	Replogle
0.75	305.386	190	1985880	23150	13554.7	0.693694	Replogle
0.75	327.455	190	1985880	23150	13554.7	0.732102	Replogle
0.75	351.119	190	1985880	23150	13554.7	0.664887	Replogle
0.75	376.494	190	1985880	23150	13554.7	0.743922	Replogle
0.75	403.702	190	1985880	23150	13554.7	0.746118	Replogle
0.75	432.876	190	1985880	23150	13554.7	0.747699	Replogle
0.75	464.159	190	1985880	23150	13554.7	0.783367	Replogle
0.75	497.702	190	1985880	23150	13554.7	0.717646	Replogle
0.75	533.67	190	1985880	23150	13554.7	0.768652	Replogle
0.75	572.237	190	1985880	23150	13554.7	0.783284	Replogle
0.75	613.591	190	1985880	23150	13554.7	0.764608	Replogle
0.75	657.933	190	1985880	23150	13554.7	0.816479	Replogle
0.75	705.48	190	1985880	23150	13554.7	0.714671	Replogle
0.75	756.463	190	1985880	23150	13554.7	0.698382	Replogle
0.75	811.131	190	1985880	23150	13554.7	0.707667	Replogle
0.75	869.749	190	1985880	23150	13554.7	0.749643	Replogle
0.75	932.603	190	1985880	23150	13554.7	0.856726	Replogle
0.75	1000	190	1985880	23150	13554.7	0.758209	Replogle

## Sheet: fig4_c_power_vs_eff_size
minimum_fold_change	TPM_threshold	cells_per_target	num_captured_cells	sequenced_reads_per_cell	library_size	overall_power	assay	minimum_effect_size_percent
0.503535	0	954	47333.1	85227	33695	0.962965	Morris	49.6
0.510101	0	954	47333.1	85227	33695	0.960174	Morris	49
0.516667	0	954	47333.1	85227	33695	0.959041	Morris	48.3
0.523232	0	954	47333.1	85227	33695	0.956606	Morris	47.7
0.529798	0	954	47333.1	85227	33695	0.956713	Morris	47
0.536364	0	954	47333.1	85227	33695	0.955962	Morris	46.4
0.542929	0	954	47333.1	85227	33695	0.955331	Morris	45.7
0.549495	0	954	47333.1	85227	33695	0.952582	Morris	45.1
0.556061	0	954	47333.1	85227	33695	0.949236	Morris	44.4
0.562626	0	954	47333.1	85227	33695	0.950956	Morris	43.7
0.569192	0	954	47333.1	85227	33695	0.946334	Morris	43.1
0.575758	0	954	47333.1	85227	33695	0.946976	Morris	42.4
0.582323	0	954	47333.1	85227	33695	0.940343	Morris	41.8
0.588889	0	954	47333.1	85227	33695	0.941441	Morris	41.1
0.595455	0	954	47333.1	85227	33695	0.938668	Morris	40.5
0.60202	0	954	47333.1	85227	33695	0.933924	Morris	39.8
0.608586	0	954	47333.1	85227	33695	0.933942	Morris	39.1
0.615152	0	954	47333.1	85227	33695	0.930517	Morris	38.5
0.621717	0	954	47333.1	85227	33695	0.926513	Morris	37.8
0.628283	0	954	47333.1	85227	33695	0.918816	Morris	37.2
0.634848	0	954	47333.1	85227	33695	0.921114	Morris	36.5
0.641414	0	954	47333.1	85227	33695	0.916193	Morris	35.9
0.64798	0	954	47333.1	85227	33695	0.910818	Morris	35.2
0.654545	0	954	47333.1	85227	33695	0.911118	Morris	34.5
0.661111	0	954	47333.1	85227	33695	0.907744	Morris	33.9
0.667677	0	954	47333.1	85227	33695	0.902463	Morris	33.2
0.674242	0	954	47333.1	85227	33695	0.896386	Morris	32.6
0.680808	0	954	47333.1	85227	33695	0.883631	Morris	31.9
0.687374	0	954	47333.1	85227	33695	0.885418	Morris	31.3
0.693939	0	954	47333.1	85227	33695	0.875863	Morris	30.6
0.700505	0	954	47333.1	85227	33695	0.86985	Morris	29.9
0.707071	0	954	47333.1	85227	33695	0.862649	Morris	29.3
0.713636	0	954	47333.1	85227	33695	0.848634	Morris	28.6
0.720202	0	954	47333.1	85227	33695	0.843846	Morris	28
0.726768	0	954	47333.1	85227	33695	0.833547	Morris	27.3
0.733333	0	954	47333.1	85227	33695	0.812345	Morris	26.7
0.739899	0	954	47333.1	85227	33695	0.810178	Morris	26
0.746465	0	954	47333.1	85227	33695	0.799478	Morris	25.4
0.75303	0	954	47333.1	85227	33695	0.787873	Morris	24.7
0.759596	0	954	47333.1	85227	33695	0.762276	Morris	24
0.766162	0	954	47333.1	85227	33695	0.758403	Morris	23.4
0.772727	0	954	47333.1	85227	33695	0.732645	Morris	22.7
0.779293	0	954	47333.1	85227	33695	0.723981	Morris	22.1
0.785859	0	954	47333.1	85227	33695	0.71465	Morris	21.4
0.792424	0	954	47333.1	85227	33695	0.694849	Morris	20.8
0.79899	0	954	47333.1	85227	33695	0.673614	Morris	20.1
0.805556	0	954	47333.1	85227	33695	0.650126	Morris	19.4
0.812121	0	954	47333.1	85227	33695	0.627177	Morris	18.8
0.818687	0	954	47333.1	85227	33695	0.600501	Morris	18.1
0.825253	0	954	47333.1	85227	33695	0.585605	Morris	17.5
0.831818	0	954	47333.1	85227	33695	0.564268	Morris	16.8
0.838384	0	954	47333.1	85227	33695	0.512993	Morris	16.2
0.844949	0	954	47333.1	85227	33695	0.489159	Morris	15.5
0.851515	0	954	47333.1	85227	33695	0.469986	Morris	14.8
0.858081	0	954	47333.1	85227	33695	0.439297	Morris	14.2
0.864646	0	954	47333.1	85227	33695	0.426218	Morris	13.5
0.871212	0	954	47333.1	85227	33695	0.400161	Morris	12.9
0.877778	0	954	47333.1	85227	33695	0.375911	Morris	12.2
0.884343	0	954	47333.1	85227	33695	0.341739	Morris	11.6
0.890909	0	954	47333.1	85227	33695	0.318379	Morris	10.9
0.897475	0	954	47333.1	85227	33695	0.283749	Morris	10.3
0.90404	0	954	47333.1	85227	33695	0.273656	Morris	9.6
0.910606	0	954	47333.1	85227	33695	0.261639	Morris	8.9
0.917172	0	954	47333.1	85227	33695	0.220839	Morris	8.3
0.923737	0	954	47333.1	85227	33695	0.200234	Morris	7.6
0.930303	0	954	47333.1	85227	33695	0.171597	Morris	7
0.936869	0	954	47333.1	85227	33695	0.16687	Morris	6.3
0.943434	0	954	47333.1	85227	33695	0.135703	Morris	5.7
0.95	0	954	47333.1	85227	33695	0.118246	Morris	5
0.503535	0	951	208184	48295	23757.9	0.883345	Gasperini	49.6
0.510101	0	951	208184	48295	23757.9	0.879155	Gasperini	49
0.516667	0	951	208184	48295	23757.9	0.882864	Gasperini	48.3
0.523232	0	951	208184	48295	23757.9	0.877275	Gasperini	47.7
0.529798	0	951	208184	48295	23757.9	0.871772	Gasperini	47
0.536364	0	951	208184	48295	23757.9	0.870331	Gasperini	46.4
0.542929	0	951	208184	48295	23757.9	0.870525	Gasperini	45.7
0.549495	0	951	208184	48295	23757.9	0.861329	Gasperini	45.1
0.556061	0	951	208184	48295	23757.9	0.859575	Gasperini	44.4
0.562626	0	951	208184	48295	23757.9	0.860523	Gasperini	43.7
0.569192	0	951	208184	48295	23757.9	0.84945	Gasperini	43.1
0.575758	0	951	208184	48295	23757.9	0.849113	Gasperini	42.4
0.582323	0	951	208184	48295	23757.9	0.839918	Gasperini	41.8
0.588889	0	951	208184	48295	23757.9	0.840665	Gasperini	41.1
0.595455	0	951	208184	48295	23757.9	0.840314	Gasperini	40.5
0.60202	0	951	208184	48295	23757.9	0.826004	Gasperini	39.8
0.608586	0	951	208184	48295	23757.9	0.826123	Gasperini	39.1
0.615152	0	951	208184	48295	23757.9	0.817143	Gasperini	38.5
0.621717	0	951	208184	48295	23757.9	0.813944	Gasperini	37.8
0.628283	0	951	208184	48295	23757.9	0.805492	Gasperini	37.2
0.634848	0	951	208184	48295	23757.9	0.802295	Gasperini	36.5
0.641414	0	951	208184	48295	23757.9	0.787055	Gasperini	35.9
0.64798	0	951	208184	48295	23757.9	0.79294	Gasperini	35.2
0.654545	0	951	208184	48295	23757.9	0.78625	Gasperini	34.5
0.661111	0	951	208184	48295	23757.9	0.780788	Gasperini	33.9
0.667677	0	951	208184	48295	23757.9	0.770981	Gasperini	33.2
0.674242	0	951	208184	48295	23757.9	0.760761	Gasperini	32.6
0.680808	0	951	208184	48295	23757.9	0.750192	Gasperini	31.9
0.687374	0	951	208184	48295	23757.9	0.741598	Gasperini	31.3
0.693939	0	951	208184	48295	23757.9	0.743732	Gasperini	30.6
0.700505	0	951	208184	48295	23757.9	0.725318	Gasperini	29.9
0.707071	0	951	208184	48295	23757.9	0.713822	Gasperini	29.3
0.713636	0	951	208184	48295	23757.9	0.710707	Gasperini	28.6
0.720202	0	951	208184	48295	23757.9	0.692714	Gasperini	28
0.726768	0	951	208184	48295	23757.9	0.679703	Gasperini	27.3
0.733333	0	951	208184	48295	23757.9	0.654622	Gasperini	26.7
0.739899	0	951	208184	48295	23757.9	0.652771	Gasperini	26
0.746465	0	951	208184	48295	23757.9	0.633729	Gasperini	25.4
0.75303	0	951	208184	48295	23757.9	0.618815	Gasperini	24.7
0.759596	0	951	208184	48295	23757.9	0.614987	Gasperini	24
0.766162	0	951	208184	48295	23757.9	0.602654	Gasperini	23.4
0.772727	0	951	208184	48295	23757.9	0.58128	Gasperini	22.7
0.779293	0	951	208184	48295	23757.9	0.568168	Gasperini	22.1
0.785859	0	951	208184	48295	23757.9	0.527429	Gasperini	21.4
0.792424	0	951	208184	48295	23757.9	0.527552	Gasperini	20.8
0.79899	0	951	208184	48295	23757.9	0.518059	Gasperini	20.1
0.805556	0	951	208184	48295	23757.9	0.481726	Gasperini	19.4
0.812121	0	951	208184	48295	23757.9	0.465488	Gasperini	18.8
0.818687	0	951	208184	48295	23757.9	0.459855	Gasperini	18.1
0.825253	0	951	208184	48295	23757.9	0.441916	Gasperini	17.5
0.831818	0	951	208184	48295	23757.9	0.411464	Gasperini	16.8
0.838384	0	951	208184	48295	23757.9	0.400503	Gasperini	16.2
0.844949	0	951	208184	48295	23757.9	0.374576	Gasperini	15.5
0.851515	0	951	208184	48295	23757.9	0.364304	Gasperini	14.8
0.858081	0	951	208184	48295	23757.9	0.339288	Gasperini	14.2
0.864646	0	951	208184	48295	23757.9	0.315891	Gasperini	13.5
0.871212	0	951	208184	48295	23757.9	0.295386	Gasperini	12.9
0.877778	0	951	208184	48295	23757.9	0.28233	Gasperini	12.2
0.884343	0	951	208184	48295	23757.9	0.259051	Gasperini	11.6
0.890909	0	951	208184	48295	23757.9	0.247319	Gasperini	10.9
0.897475	0	951	208184	48295	23757.9	0.219451	Gasperini	10.3
0.90404	0	951	208184	48295	23757.9	0.209058	Gasperini	9.6
0.910606	0	951	208184	48295	23757.9	0.190887	Gasperini	8.9
0.917172	0	951	208184	48295	23757.9	0.179198	Gasperini	8.3
0.923737	0	951	208184	48295	23757.9	0.160952	Gasperini	7.6
0.930303	0	951	208184	48295	23757.9	0.147634	Gasperini	7
0.936869	0	951	208184	48295	23757.9	0.140251	Gasperini	6.3
0.943434	0	951	208184	48295	23757.9	0.114376	Gasperini	5.7
0.95	0	951	208184	48295	23757.9	0.103966	Gasperini	5
0.503535	0	190	1985880	23150	13554.7	0.773445	Replogle	49.6
0.510101	0	190	1985880	23150	13554.7	0.765561	Replogle	49
0.516667	0	190	1985880	23150	13554.7	0.748577	Replogle	48.3
0.523232	0	190	1985880	23150	13554.7	0.745337	Replogle	47.7
0.529798	0	190	1985880	23150	13554.7	0.721514	Replogle	47
0.536364	0	190	1985880	23150	13554.7	0.712384	Replogle	46.4
0.542929	0	190	1985880	23150	13554.7	0.700807	Replogle	45.7
0.549495	0	190	1985880	23150	13554.7	0.686856	Replogle	45.1
0.556061	0	190	1985880	23150	13554.7	0.682297	Replogle	44.4
0.562626	0	190	1985880	23150	13554.7	0.676587	Replogle	43.7
0.569192	0	190	1985880	23150	13554.7	0.658449	Replogle	43.1
0.575758	0	190	1985880	23150	13554.7	0.646393	Replogle	42.4
0.582323	0	190	1985880	23150	13554.7	0.634122	Replogle	41.8
0.588889	0	190	1985880	23150	13554.7	0.615222	Replogle	41.1
0.595455	0	190	1985880	23150	13554.7	0.597416	Replogle	40.5
0.60202	0	190	1985880	23150	13554.7	0.586028	Replogle	39.8
0.608586	0	190	1985880	23150	13554.7	0.575421	Replogle	39.1
0.615152	0	190	1985880	23150	13554.7	0.562685	Replogle	38.5
0.621717	0	190	1985880	23150	13554.7	0.54311	Replogle	37.8
0.628283	0	190	1985880	23150	13554.7	0.511683	Replogle	37.2
0.634848	0	190	1985880	23150	13554.7	0.532755	Replogle	36.5
0.641414	0	190	1985880	23150	13554.7	0.509328	Replogle	35.9
0.64798	0	190	1985880	23150	13554.7	0.472228	Replogle	35.2
0.654545	0	190	1985880	23150	13554.7	0.459786	Replogle	34.5
0.661111	0	190	1985880	23150	13554.7	0.443316	Replogle	33.9
0.667677	0	190	1985880	23150	13554.7	0.423579	Replogle	33.2
0.674242	0	190	1985880	23150	13554.7	0.423249	Replogle	32.6
0.680808	0	190	1985880	23150	13554.7	0.385745	Replogle	31.9
0.687374	0	190	1985880	23150	13554.7	0.396397	Replogle	31.3
0.693939	0	190	1985880	23150	13554.7	0.368306	Replogle	30.6
0.700505	0	190	1985880	23150	13554.7	0.372675	Replogle	29.9
0.707071	0	190	1985880	23150	13554.7	0.338827	Replogle	29.3
0.713636	0	190	1985880	23150	13554.7	0.330896	Replogle	28.6
0.720202	0	190	1985880	23150	13554.7	0.322536	Replogle	28
0.726768	0	190	1985880	23150	13554.7	0.300248	Replogle	27.3
0.733333	0	190	1985880	23150	13554.7	0.291795	Replogle	26.7
0.739899	0	190	1985880	23150	13554.7	0.276386	Replogle	26
0.746465	0	190	1985880	23150	13554.7	0.252673	Replogle	25.4
0.75303	0	190	1985880	23150	13554.7	0.237349	Replogle	24.7
0.759596	0	190	1985880	23150	13554.7	0.222443	Replogle	24
0.766162	0	190	1985880	23150	13554.7	0.222184	Replogle	23.4
0.772727	0	190	1985880	23150	13554.7	0.199671	Replogle	22.7
0.779293	0	190	1985880	23150	13554.7	0.192909	Replogle	22.1
0.785859	0	190	1985880	23150	13554.7	0.192439	Replogle	21.4
0.792424	0	190	1985880	23150	13554.7	0.171598	Replogle	20.8
0.79899	0	190	1985880	23150	13554.7	0.165784	Replogle	20.1
0.805556	0	190	1985880	23150	13554.7	0.156041	Replogle	19.4
0.812121	0	190	1985880	23150	13554.7	0.135723	Replogle	18.8
0.818687	0	190	1985880	23150	13554.7	0.136394	Replogle	18.1
0.825253	0	190	1985880	23150	13554.7	0.127743	Replogle	17.5
0.831818	0	190	1985880	23150	13554.7	0.113294	Replogle	16.8
0.838384	0	190	1985880	23150	13554.7	0.101444	Replogle	16.2
0.844949	0	190	1985880	23150	13554.7	0.0900882	Replogle	15.5
0.851515	0	190	1985880	23150	13554.7	0.0832209	Replogle	14.8
0.858081	0	190	1985880	23150	13554.7	0.0695685	Replogle	14.2
0.864646	0	190	1985880	23150	13554.7	0.0763138	Replogle	13.5
0.871212	0	190	1985880	23150	13554.7	0.0714612	Replogle	12.9
0.877778	0	190	1985880	23150	13554.7	0.0578111	Replogle	12.2
0.884343	0	190	1985880	23150	13554.7	0.0571258	Replogle	11.6
0.890909	0	190	1985880	23150	13554.7	0.0473731	Replogle	10.9
0.897475	0	190	1985880	23150	13554.7	0.0402217	Replogle	10.3
0.90404	0	190	1985880	23150	13554.7	0.040767	Replogle	9.6
0.910606	0	190	1985880	23150	13554.7	0.0403475	Replogle	8.9
0.917172	0	190	1985880	23150	13554.7	0.0311221	Replogle	8.3
0.923737	0	190	1985880	23150	13554.7	0.0398832	Replogle	7.6
0.930303	0	190	1985880	23150	13554.7	0.0236613	Replogle	7
0.936869	0	190	1985880	23150	13554.7	0.0222817	Replogle	6.3
0.943434	0	190	1985880	23150	13554.7	0.016523	Replogle	5.7
0.95	0	190	1985880	23150	13554.7	0.0187214	Replogle	5

## Sheet: fig4_d_opt_cells_reads_tpm
assay	TPM_threshold	num_captured_cells	sequenced_reads_per_cell	minimum_cost
Morris	3	34875.2	111954	4459.52
Morris	10	24421.7	107616	3083.2
Morris	50	14783.2	75409.2	1688.28
Morris	200	9977.12	38519.2	1001.76
Morris	500	7890.29	26991.2	758.215
Gasperini	3	180704	141909	25131.3
Gasperini	10	114930	116467	14890.2
Gasperini	50	72753.2	75409.2	8308.63
Gasperini	200	59307.1	48825.5	6183.4
Gasperini	500	33993.3	32887.5	3341.54
Replogle	3	7.34815e+06	95585.9	894631
Replogle	10	7.6763e+06	88322.4	913730
Replogle	50	4.41234e+06	78448.7	508918
Replogle	200	2.57492e+06	41687	261588
Replogle	500	2.98785e+06	23973.9	283745

[truncated: 26 more sheets: fig4_e_opt_cost_vs_tpm, fig4_f_opt_cells_reads_fc, fig4_g_opt_cost_vs_fc, fig5_a_saturation_curves, fig5_a_mapping_eff_inset, fig5_b_umi_at_saturation, fig5_c_power_vs_umi_thresh, fig5_d_power_vs_eff_size, fig5_e_savings_primer_eff, fig5_f_savings_cost_ratio, extfig1_dataset_metrics, extfig3_ab_validation_curves, extfig3_c_K562_downsampled, extfig3_d_TCD8_downsampled, extfig3_e_K562_true_curve, extfig3_f_TCD8_true_curve, extfig3_K562_downsamp_train, extfig3_TCD8_downsamp_train, extfig4_ab_tpm_and_dispersion, extfig4_c_power_vs_tpm …]
